# Supplementary material for: Synergistic Effect of Two Nanotechnologies Enhances the Protective Capacity of the Theileria parva Sporozoite p67C Antigen in Cattle
Source: J Immunol. 2021 Jan 8;206(4):686–99. doi: 10.4049/jimmunol.2000442 (PMC7851744; doi:10.4049/jimmunol.2000442)
Supplement: Data Supplement [file JI_2000442.zip]

Archive with 2 entries (2 files):
- JI_2000442_Supplemental_Material_1.pdf
- manifest.xml
